# Supplementary material for: Deciphering a global source of non-genetic heterogeneity in cancer cells
Source: Nucleic Acids Res. 2023 Aug 17;51(17):9019–38. doi: 10.1093/nar/gkad666 (PMC10516630; doi:10.1093/nar/gkad666)
Supplement: gkad666_Supplemental_Files [file gkad666_supplemental_files.zip]

Archive with 2 entries (2 files):
- 2023-7-9-Supplementary Materials.pdf
- Video S1.avi
